# Supplementary material for: Long-range migration of centrioles to the apical surface of the olfactory epithelium
Source: eLife. 2022 Apr 14;11:e74399. doi: 10.7554/eLife.74399 (PMC9064291; doi:10.7554/eLife.74399)
Supplement: Figure 5—figure supplement 1—source data 2. [file elife-74399-fig5-figsupp1-data2.xlsx]

## Sheet: Sheet1
	6 hours DMSO	6 hours nocodazole
number of subapical migrating groups	4.23	4.08
number of middle and basal migrating groups	1.11	2.22
total absolute number of groups	106	102
Total basal length	1984.36	1619.15
